# Supplementary material for: Impact of sex and age on vaccine-related side effects and their progression after booster mRNA COVID-19 vaccine
Source: Sci Rep. 2023 Nov 7;13:19328. doi: 10.1038/s41598-023-46823-4 (PMC10630308; doi:10.1038/s41598-023-46823-4)
Supplement: Supplementary file 2 — Supplementary Table 1. [file 41598_2023_46823_MOESM2_ESM.xlsx]

## Sheet: Supplementary_Table_1
	Sex	+	-	(%)	aOR	p	q
Any symptom	Female	214	2	(99)	3.96296	0.189	0.656442
	Male	54	2	(96)
Pain at injection site	Female	207	9	(96)	2.2549	0.173	0.656442
	Male	51	5	(91)
General fatigue	Female	150	66	(69)	2.62238	0.002	0.0316325
	Male	26	30	(46)
Headache	Female	145	71	(67)	3.40376	<0.001	0.00352238
	Male	21	35	(38)
Swelling at injection site	Female	141	75	(65)	2.3312	0.006	0.052725
	Male	25	31	(45)
Muscle pain	Female	117	99	(54)	1.10031	0.766	1
	Male	29	27	(52)
Joint pain	Female	103	113	(48)	2.27876	0.01	0.0777
	Male	16	40	(29)
Chills	Female	97	119	(45)	2.69619	0.004	0.0431667
	Male	13	43	(23)
Fever (≥37.5℃)	Female	75	141	(35)	1.75941	0.111	0.513837
	Male	13	43	(23)
Axillary pain	Female	38	178	(18)	3.77154	0.021	0.130097
	Male	3	53	(5.4)
Nausea	Female	32	184	(15)	3.07246	0.072	0.383214
	Male	3	53	(5.4)
Diarrhea	Female	25	191	(12)	1.70157	0.467	1
	Male	4	52	(7.1)
Lymph node swelling	Female	15	201	(6.9)	4.10448	0.206	0.656442
	Male	1	55	(1.8)
Back pain	Female	8	208	(3.7)	-	0.213	0.656442
	Male	0	56	(0)
Itching	Female	7	209	(3.2)	-	0.351	0.977857
	Male	0	56	(0)
Dizziness	Female	5	211	(2.3)	1.30332	1	1
	Male	1	55	(1.8)
Sore throat	Female	4	212	(1.9)	-	0.584	1
	Male	0	56	(0)
Sholder pain	Female	4	212	(1.9)	-	0.584	1
	Male	0	56	(0)
Abdominal pain	Female	4	212	(1.9)	-	0.584	1
	Male	0	56	(0)
Sleepness	Female	3	213	(1.4)	0.774648	1	1
	Male	1	55	(1.8)
Runny nose	Female	2	214	(0.9)	0.514019	0.501	1
	Male	1	55	(1.8)
Facial flushing	Female	2	214	(0.9)	-	1	1
	Male	0	56	(0)
Canker sore	Female	2	214	(0.9)	-	1	1
	Male	0	56	(0)
Toothache	Female	2	214	(0.9)	-	1	1
	Male	0	56	(0)
Neck pain	Female	2	214	(0.9)	-	1	1
	Male	0	56	(0)
Loss of appetite	Female	2	214	(0.9)	-	1	1
	Male	0	56	(0)
Constipation	Female	1	215	(0.5)	0.255814	0.37	0.977857
	Male	1	55	(1.8)
Palpitation	Female	1	215	(0.5)	-	1	1
	Male	0	56	(0)
Hypertension	Female	1	215	(0.5)	-	1	1
	Male	0	56	(0)
Ear fullness	Female	1	215	(0.5)	-	1	1
	Male	0	56	(0)
Palotid pain	Female	1	215	(0.5)	-	1	1
	Male	0	56	(0)
Pubic pain	Female	1	215	(0.5)	-	1	1
	Male	0	56	(0)
Irregular menstruation	Female	1	215	(0.5)	-	1	1
	Male	0	56	(0)
Intercostal neuralgia	Female	1	215	(0.5)	-	1	1
	Male	0	56	(0)
Leg edema	Female	1	215	(0.5)	-	1	1
	Male	0	56	(0)
Leg dullness	Female	1	215	(0.5)	-	1	1
	Male	0	56	(0)
Cold fingers	Female	1	215	(0.5)	-	1	1
	Male	0	56	(0)
aOR: Odds ratio
+ indicates presence of a symptom.
- indicates absence of a symptom.
Supplementary Table 1. Differences in frequency of specific vaccine-related side effects between females and males. P values by Fisher’s exact test and q values by false discovery rate analysis are shown.
