# Supplementary material for: Impact of sex and age on vaccine-related side effects and their progression after booster mRNA COVID-19 vaccine
Source: Sci Rep. 2023 Nov 7;13:19328. doi: 10.1038/s41598-023-46823-4 (PMC10630308; doi:10.1038/s41598-023-46823-4)
Supplement: Supplementary file 3 — Supplementary Table 2. [file 41598_2023_46823_MOESM3_ESM.xlsx]

## Sheet: Supplementary_Table_2_revision
	Age	+	-	(%)	aOR	p	q
Any symptom	≤64	244	3	(99)	3.38889	0.321	1
	≥65	24	1	(96)
Pain at injection site	≤64	236	11	(96)	2.92562	0.127	0.520494
	≥65	22	3	(88)
General fatigue	≤64	169	78	(68)	5.57143	<0.001	0.0016365
	≥65	7	18	(28)
Headache	≤64	160	87	(65)	5.82375	<0.001	0.0016365
	≥65	6	19	(24)
Swelling at injection site	≤64	153	94	(62)	1.50245	0.391	1
	≥65	13	12	(52)
Muscle pain	≤64	136	111	(55)	1.83784	0.206	0.762811
	≥65	10	15	(40)
Joint pain	≤64	118	129	(48)	21.9535	<0.001	<0.001
	≥65	1	24	(4.0)
Chills	≤64	107	140	(43)	5.60476	0.002	0.0205856
	≥65	3	22	(12)
Fever (≥37.5℃)	≤64	86	161	(35)	6.14286	0.006	0.0445219
	≥65	2	23	(8.0)
Axillary pain	≤64	41	206	(17)	-	0.019	0.118244
	≥65	0	25	(0)
Nausea	≤64	35	212	(14)	-	0.054	0.285967
	≥65	0	25	(0)
Diarrhea	≤64	29	218	(12)	-	0.088	0.406036
	≥65	0	25	(0)
Lymph node swelling	≤64	16	231	(6.5)	-	0.376	1
	≥65	0	25	(0)
Lower back pain	≤64	8	239	(3.2)	-	1	1
	≥65	0	25	(0)
Itching	≤64	6	241	(2.4)	0.59751	0.495	1
	≥65	1	24	(4.0)
Dizziness	≤64	5	242	(2.0)	0.495868	0.442	1
	≥65	1	24	(4.0)
Sholder pain	≤64	4	243	(1.6)	-	1	1
	≥65	0	25	(0)
Sore throat	≤64	4	243	(1.6)	-	1	1
	≥65	0	25	(0)
Sleepness	≤64	4	243	(1.6)	-	1	1
	≥65	0	25	(0)
Abdominal pain	≤64	4	243	(1.6)	-	1	1
	≥65	0	25	(0)
Runny nose	≤64	3	244	(1.2)	-	1	1
	≥65	0	25	(0)
Facial flushing	≤64	2	245	(0.8)	-	1	1
	≥65	0	25	(0)
Canker sore	≤64	2	245	(0.8)	-	1	1
	≥65	0	25	(0)
Neck pain	≤64	2	245	(0.8)	-	1	1
	≥65	0	25	(0)
Loss of appetite	≤64	2	245	(0.8)	-	1	1
	≥65	0	25	(0)
Constipation	≤64	2	245	(0.8)	-	1	1
	≥65	0	25	(0)
Toothache	≤64	2	245	(0.8)	-	1	1
	≥65	0	25	0
Palpitation	≤64	1	246	(0.4)	-	1	1
	≥65	0	25	(0)
Hpyertension	≤64	1	246	(0.4)	-	1	1
	≥65	0	25	(0)
Ear fullness	≤64	1	246	(0.4)	-	1	1
	≥65	0	25	(0)
Palotid pain	≤64	1	246	(0.4)	-	1	1
	≥65	0	25	(0)
Pubic pain	≤64	1	246	(0.4)	-	1	1
	≥65	0	25	(0)
Irregular menstruation	≤64	1	246	(0.4)	-	1	1
	≥65	0	25	(0)
Leg edema	≤64	1	246	(0.4)	-	1	1
	≥65	0	25	(0)
Intercostal neuralgia	≤64	1	246	(0.4)	-	1	1
	≥65	0	25	(0)
Leg dullness	≤64	1	246	(0.4)	-	1	1
	≥65	0	25	(0)
Cold fingers	≤64	1	246	(0.4)	-	1	1
	≥65	0	25	(0)
aOR: Odds ratio
+ indicates presence of a symptom.
- indicates absence of a symptom.
Supplementary Table 2. Differences in frequency of specific vaccine-related side effects between younger adults (age ≤64 years old) and elderly adults (age ≥65 years old). P values by Fisher’s exact test and q values by false discovery rate analysis are shown.
