# Supplementary material for: Impact of sex and age on vaccine-related side effects and their progression after booster mRNA COVID-19 vaccine
Source: Sci Rep. 2023 Nov 7;13:19328. doi: 10.1038/s41598-023-46823-4 (PMC10630308; doi:10.1038/s41598-023-46823-4)
Supplement: Supplementary file 4 — Supplementary Table 3. [file 41598_2023_46823_MOESM4_ESM.xlsx]

## Sheet: Supplementary _Table_3
	B (95% aCI)	p			B (95% aCI)	p
2nd vaccine dose				3rd vaccine dose
Pain at injection site	-0.8 (-1.6-0.08)	0.076		Pain at injection site	0.9 (-0.1-1.8)	0.089
General fatigue	-0.1 (-0.6-0.4)	0.615		General fatigue	0.4 (-0.07-0.9)	0.097
Headache	0.2 (-0.3-0.7)	0.435		Headache	0.5 (0.05-1.0)	0.031
Swelling at injection site	0.1 (-0.3-0.6)	0.566		Swelling at injection site	0.2 (-0.3-0.7)	0.387
Muscle pain	0.3 (-0.2-0.7)	0.292		Muscle pain	0.1 (-0.3-0.6)	0.606
Joint pain	0.2 (-0.2-0.7)	0.317		Joint pain	0.9 (0.4-1.3)	<0.001
Chills	-0.2 (-0.7-0.2)	0.328		Chills	-0.09 (-0.6-0.4)	0.708
Fever (≥37.5℃)	-0.03 (-0.6-0.5)	0.907		Fever (≥37.5℃)	0.2 (-0.3-0.7)	0.363
Nausea	-0.4 (-1.1-0.2)	0.163		Nausea	0.1 (-0.6-0.8)	0.753
Diarrhea	-0.02 (-0.9-0.8)	0.966		Diarrhea	0.09 (-0.6-0.8)	0.803
Lymph node swelling	0.2 (-1.0-1.4)	0.722		Lymph node swelling	-0.2 (-1.2-0.7)	0.636
Lower back pain	-0.2 (-2.2-1.8)	0.813		Lower back pain	0.3 (-0.9-1.6)	0.621
Itching	-1.6 (-3.3-0.1)	0.071		Itching	0.6 (-0.8-2.0)	0.402
Dizziness	-1.0 (-2.1-0.1)	0.073		Dizziness	-0.6 (-2.3-1.2)	0.512
Sore throat	-1.6 (-5.1-1.9)	0.371		Sore throat	1.2 (-0.5-2.9)	0.177
Shoulder pain	-0.6 (-4.1-2.9)	0.745		Shoulder pain	0.4 (-1.6-2.5)	0.672
Abdominal pain	-0.2 (-1.7-1.2)	0.736		Abdominal pain	0.9 (-0.8-2.7)	0.288
Drowsiness	0.8 (-1.2-2.8)	0.451		Drowsiness	-0.9 (-2.9-1.1)	0.37
Runny nose	-0.6 (-4.1-2.9)	0.745		Runny nose	-0.2 (-2.3-1.8)	0.813
Canker sore	-0.2 (-2.3-1.8)	0.813		Canker sore	0.4 (-2.0-2.9)	0.731
Loss of appetite	-2.6 (-6.0-0.9)	0.143		Loss of appetite	0.4 (-3.0-3.9)	0.808
Constipation	-0.6 (-4.1-2.9)	0.745		Constipation	0.4 (-2.0-2.9)	0.731
Skin rash	-0.8 (-2.6-0.9)	0.346		Toothache	-0.07 (-2.5-2.4)	0.953
Blepharospasm	-0.6 (-4.1-2.9)	0.745		Neck pain	-0.6 (-4.1-2.9)	0.745
Blepharitis	-0.6 (-4.1-2.9)	0.745		Facial flushing	0.9 (-1.5-3.4)	0.455
Ear fullness	-5.6 (-9.0- -2.2)	0.001		Axillary pain	0.3 (-0.4-0.9)	0.447
Upper arm numbness	-1.6 (-3.0- -0.2)	0.026		Hypertension	-0.6 (-4.1-2.9)	0.745
Loss of taste	1.4 (-2.0-4.9)	0.417		Palotid pain	0.4 (-3.0-3.9)	0.808
Dry mouth	0.4 (-3.0-3.9)	0.808		Pubic pain	-0.6 (-4.1-2.9)	0.745
Bruise at injection site	-3.1 (-5.5- -0.7)	0.013		Irregular menstruation	-0.6 (-4.1-2.9)	0.745
Asthma symptom	-3.6 (-7.0- -0.1)	0.041		Intercostal neuralgia	0.4 (-3.0-3.9)	0.808
Throat pressure	1.4 (-1.0-3.9)	0.249		Leg edema	0.6 (-4.1-2.9)	0.745
Dyspnea	-1.6 (-5.1-1.9)	0.371		Leg dullness	0.4 (-3.0-3.9)	0.808
Palpitation	0.1 (-1.9-2.1)	0.926		Cold fingers	0.4 (-3.0-3.9)	0.808
Abdominal distension	0.4 (-3.0-3.9)	0.808
Supplementary Table 3. Symptoms playing the key role in discrepancy of side effect duration between the third vaccine dose and second vaccine dose. Linear regression model analyses are shown. + in B indicates the increase of side effect duration after the third vaccine dose compared to the second vaccine dose, and – indicates the decrease of that.
